# Supplementary material for: Three-Dimensional Innate Mobility of the Human Foot on Coronally-Wedged Surfaces Using a Biplane X-Ray Fluoroscopy
Source: Front Bioeng Biotechnol. 2022 Feb 4;10:800572. doi: 10.3389/fbioe.2022.800572 (PMC8854865; doi:10.3389/fbioe.2022.800572)
Supplement: Supplementary file 2 [file DataSheet1.xlsx]

## Sheet: Fig4
		MWS							LS							LWS							p-value
		Specimen1	Specimen2	Specimen3	Specimen4	Specimen5	Mean	SD	Specimen1	Specimen2	Specimen3	Specimen4	Specimen5	Mean	SD	Specimen1	Specimen2	Specimen3	Specimen4	Specimen5	Mean	SD	LS-MWS	LS-LWS
LA length [mm]		119.503	128.692	137.051	131.73	127.242	128.844	6.43293	120.771	127.827	135.609	129.356	128.197	128.352	5.27833	111.645	125.376	133.988	128.396	124.572	124.795	8.22785	0.520658	0.0717416
LA height [mm]		23.8476	24.1086	17.9047	19.2075	29.3778	22.8892	4.55267	23.9384	26.332	22.99	24.048	29.9849	25.4586	2.81268	29.4335	28.1719	25.5633	27.6698	33.9782	28.9633	3.13167	0.0687732	0.00501442
TA height [mm]	1MT	33.4791	32.0602	30.8279	35.6307	40.8782	34.5752	3.95002	33.5751	32.8235	32.5877	36.9181	40.4011	35.2611	3.35772	35.4778	33.8724	33.1993	37.2125	41.1283	36.178	3.1723	0.162659	0.0287963
	2MT	37.2697	37.0353	38.8595	40.292	45.7848	39.8482	3.56997	36.8784	37.8058	40.225	40.7418	45.8574	40.3017	3.50052	39.5105	38.1207	40.6492	41.2092	46.0254	41.103	2.99487	0.204291	0.156908
	3MT	29.3775	28.692	35.0042	32.8606	37.5785	32.7025	3.74962	30.0033	29.8607	34.3675	33.9129	36.302	32.8893	2.84521	32.5542	29.1433	33.1777	33.1444	35.8664	32.7772	2.40279	0.720426	0.876479
	4MT	23.7588	24.4396	28.7138	24.6915	28.1334	25.9474	2.29521	23.8366	24.3717	27.6612	25.0032	26.7577	25.5261	1.62295	26.2427	24.0165	26.1443	22.7769	24.6736	24.7708	1.46688	0.274687	0.427571
	5MT	17.2704	19.1899	23.3962	21.1969	21.7139	20.5535	2.37062	16.103	18.1897	22.8928	17.5142	21.8032	19.3006	2.90761	17.9648	19.0132	20.972	15.2421	19.0944	18.4573	2.09874	0.124334	0.409286

## Sheet: Fig5
		MWS							LWS							p-value
		Specimen1	Specimen2	Specimen3	Specimen4	Specimen5	Mean	SD	Specimen1	Specimen2	Specimen3	Specimen4	Specimen5	Mean	SD	MWS	LWS
ANT/POST [mm]	Calcaneus	0.827261	-0.236897	0.298432	0.379752	1.56488	0.566685	0.673969	3.17416	0.907362	0.628047	-0.221955	-0.13701	0.870121	1.37618	0.133262	0.230312
	Cuboid	0.889958	-1.46268	-0.566407	0.329611	1.27099	0.0922938	1.1106	2.86153	-0.10506	-0.0901414	-0.527388	-0.182788	0.391231	1.39228	0.861626	0.563877
	Navicular	0.195223	0.21554	0.0497031	0.504788	0.651085	0.323268	0.246603	-0.0653085	0.687594	-0.763704	-0.233008	-1.57734	-0.390354	0.842722	0.0427616	0.358821
	Tibia	0.7662	0.0974564	-1.15503	-0.439077	0.465569	-0.0529762	0.762588	-0.135757	0.371045	-1.02243	-0.389757	-0.898982	-0.415177	0.570021	0.884079	0.178719
	1MT	-0.0504741	0.626744	0.53168	1.97845	-0.295486	0.558182	0.883426	-1.32822	1.00525	-2.21078	-0.448223	-3.01241	-1.19888	1.56135	0.230576	0.161122
	2MT	0.187461	-1.37187	0.198503	0.0158527	0.435614	-0.106887	0.722747	0.259719	-0.708208	-0.138613	-1.51255	-1.4174	-0.703411	0.776391	0.757474	0.11274
	3MT	-0.641429	-1.12991	-0.818838	0.0197224	1.11825	-0.290442	0.892707	0.410038	-0.436872	-0.165953	-1.47241	-1.08839	-0.550717	0.745429	0.507214	0.173881
	4MT	-0.195117	-1.85112	-0.279325	-0.484616	0.574125	-0.447211	0.881368	2.01842	-0.0449633	0.685663	-1.00357	-0.416954	0.247719	1.16409	0.319926	0.659012
	5MT	0.288129	-2.25045	-0.0204624	-0.181202	1.3896	-0.154878	1.32211	2.66085	-0.752863	1.37204	-1.63377	0.261857	0.381624	1.69846	0.806301	0.641772
MED/LAT [mm]	Calcaneus	3.14589	3.42744	2.11035	-0.225483	4.7731	2.64626	1.8653	1.21767	-0.260419	-1.72455	-1.37276	-0.604275	-0.548868	1.1476	0.0337848	0.345109
	Cuboid	1.62049	1.16246	1.61482	-0.866067	4.17346	1.54103	1.79436	0.152912	-3.0034	1.43925	-2.21408	1.0521	-0.514642	1.98746	0.127216	0.593619
	Navicular	-1.05654	-1.28801	0.484312	-0.475102	0.177304	-0.431607	0.764123	-0.154004	-2.57611	2.17023	-0.238407	0.40166	-0.0793251	1.69975	0.275189	0.921911
	Tibia	0.899799	0.910158	1.50745	0.272314	2.14207	1.14636	0.707524	0.364096	-0.390425	-1.00146	0.289178	-1.73064	-0.493851	0.887021	0.0222986	0.28111
	1MT	1.65381	-2.42647	1.38506	-2.52232	6.32168	0.882351	3.63917	0.662083	-7.30385	2.47465	-4.4576	1.45335	-1.43427	4.23099	0.616502	0.49065
	2MT	1.10244	-3.70826	1.86679	-2.6382	5.2706	0.378674	3.62194	1.88834	-6.94505	3.31654	-3.61104	2.09456	-0.651328	4.41884	0.826632	0.758245
	3MT	2.71853	-1.45982	1.50222	-1.95342	6.05434	1.37237	3.27231	1.97803	-6.70374	2.03272	-4.62608	1.6171	-1.14039	4.19815	0.40145	0.576372
	4MT	2.86935	-1.24337	0.946349	-1.61201	7.16999	1.62606	3.58684	0.947197	-6.44729	0.293822	-5.85511	0.431036	-2.12607	3.68844	0.368058	0.266922
	5MT	3.27661	1.49109	3.02742	-1.11578	8.36003	3.00787	3.46494	0.437663	-6.49237	0.160722	-4.68861	-0.110817	-2.13868	3.22078	0.12422	0.211768
SUP/INF [mm]	Calcaneus	-1.09661	-0.101728	-0.542349	0.792483	-2.59666	-0.708974	1.2614	-2.11429	-0.219493	1.40146	1.51132	-0.00266514	0.115268	1.4748	0.277215	0.869752
	Cuboid	-2.88115	-2.18302	-0.971486	0.870457	-4.4284	-1.91872	1.99821	2.12998	3.37409	2.62016	2.95337	0.690597	2.35364	1.03535	0.0982992	0.00706477
	Navicular	1.00307	0.765497	0.692639	0.871278	1.31126	0.928749	0.24369	1.48042	1.4853	-0.142963	0.177098	-0.303405	0.53929	0.878556	0.00104021	0.241813
	Tibia	-0.915929	0.366287	0.0601755	-0.22738	-1.39717	-0.422803	0.722268	-1.01677	-0.28753	0.219095	0.403025	-0.485844	-0.233604	0.567915	0.260683	0.409738
	1MT	2.24705	3.73776	5.51368	4.72362	4.90678	4.22578	1.27709	-1.93173	2.00157	-2.67795	-1.95163	-3.2942	-1.57079	2.07564	0.00177972	0.165865
	2MT	-0.496796	0.112922	1.68035	3.25693	-0.103219	0.890038	1.56049	0.544544	3.86494	0.717692	1.76123	-0.941806	1.18932	1.77946	0.271218	0.209356
	3MT	-2.75533	-2.0794	0.545785	1.42935	-2.99424	-1.17077	2.02291	0.992033	4.38558	2.10712	3.47475	0.356358	2.26317	1.67695	0.26528	0.0392502
	4MT	-4.61805	-2.33412	-0.87298	0.0565661	-4.73591	-2.5009	2.16195	1.86679	5.49248	4.37396	4.77156	1.8359	3.66814	1.7063	0.0608997	0.00860407
	5MT	-5.21374	-3.59754	-2.82494	1.13293	-7.71035	-3.64273	3.25927	2.65864	6.89877	6.17194	6.64019	3.08092	5.09009	2.04898	0.0668276	0.00514051

## Sheet: Fig6+Fig1(SI)
			MWS							LWS							p-value
			Specimen1	Specimen2	Specimen3	Specimen4	Specimen5	Mean	SD	Specimen1	Specimen2	Specimen3	Specimen4	Specimen5	Mean	SD	MWS	LWS
Zero-aligned	EV/INV [°]	Calcaneus	-5.48663	-2.35217	-2.21295	-0.911654	-4.17014	-3.02671	1.79926	-1.00076	3.03145	3.33563	5.81741	0.841582	2.40506	2.5955	0.0197491	0.106988
		Talus	-1.38006	0.332214	-2.2165	-1.31055	-1.40701	-1.19638	0.931181	5.43285	2.14831	1.59688	0.722749	0.256985	2.03155	2.03921	0.0453358	0.0898426
		Cuboid	-8.17866	-2.82385	-3.63971	-1.24363	-12.7638	-5.72994	4.70142	-1.26855	9.36452	3.84304	6.28496	1.61082	3.96696	4.10743	0.0527007	0.0969332
		Navicular	-7.22274	-6.44067	-1.19707	-1.21677	-10.612	-5.33785	4.08396	0.0941273	6.21326	7.01285	2.22279	0.86902	3.28241	3.14716	0.0431313	0.0800622
		Tibia	-1.18699	-0.461568	0.461886	2.25143	-0.407321	0.131487	1.32134	-3.54446	-1.79944	1.19454	0.646555	-0.356901	-0.771942	1.92315	0.834814	0.420168
		1MT	-10.8828	-6.44667	-4.80673	-6.22821	-10.2404	-7.72096	2.67814	3.77473	4.34636	5.96152	7.35864	6.05787	5.49982	1.43929	0.00297996	0.00102981
		2MT	-4.55335	-4.90614	-1.24122	-10.1826	-6.97285	-5.57123	3.29608	9.67282	3.7315	11.3293	3.7827	7.49641	7.20255	3.42646	0.0194436	0.0093063
		3MT	-7.45641	-1.92372	-5.48771	-6.91341	-4.32373	-5.22099	2.21414	11.8955	3.88644	12.3275	5.96602	9.92219	8.79952	3.72353	0.00620073	0.00615211
		4MT	-6.56848	-1.96663	-6.98947	-4.22335	-1.63816	-4.27722	2.49562	4.66574	4.89764	7.30039	4.40167	5.17169	5.28743	1.16065	0.0185803	0.000523162
		5MT	-11.9395	-5.24315	-4.98522	-2.39151	-3.60273	-5.63243	3.7072	4.92769	2.85534	4.3527	1.38915	3.54774	3.41453	1.37862	0.027345	0.00519656
	PF/DSF [°]	Calcaneus	-0.369382	1.28765	0.368883	-0.15677	0.543253	0.334727	0.65001	-7.56237	-3.23768	-0.0450399	0.0662207	-0.0986034	-2.17549	3.31754	0.31368	0.216448
		Talus	-4.91412	-1.47358	-2.01085	-0.549214	-5.16789	-2.82313	2.09296	-8.52501	-3.21916	2.85412	1.53628	0.836207	-1.30351	4.63002	0.0393112	0.563168
		Cuboid	-0.737077	1.8262	-0.154142	-1.28379	1.94946	0.320129	1.48645	-4.50627	2.06232	1.20121	-0.245756	0.688168	-0.160067	2.56946	0.655272	0.895946
		Navicular	0.839331	1.79512	-0.892422	-4.96744	2.60835	-0.123412	3.00525	1.25487	-2.13312	-0.127616	-3.35386	0.421889	-0.787565	1.90172	0.931252	0.406845
		Tibia	1.73111	0.065872	-0.547597	0.303486	-1.04374	0.101826	1.05245	0.0430626	0.183912	1.16906	-0.795369	-0.459053	0.0283233	0.748618	0.839306	0.936645
		1MT	0.496608	-2.08205	-4.32464	-2.83591	-0.256024	-1.8004	1.94838	4.06617	0.172382	0.935687	0.694884	2.3416	1.64214	1.57494	0.107688	0.0801216
		2MT	0.0702149	-2.63137	-1.95023	-2.7736	-0.680186	-1.59304	1.24491	1.3026	-2.07071	0.997819	0.318289	1.29885	0.369367	1.42183	0.0458661	0.59247
		3MT	-1.11143	-2.82178	0.191023	-2.3803	1.17081	-0.990337	1.68575	1.67871	-2.04451	-1.13769	-0.72199	0.76921	-0.291254	1.49844	0.259247	0.686251
		4MT	0.804977	-2.20913	-0.342748	-0.677448	0.309676	-0.422934	1.15176	2.41878	-1.8237	-1.37406	-3.20379	-1.95322	-1.1872	2.127	0.457707	0.280074
		5MT	0.557033	0.737501	-0.344985	4.07891	0.566185	1.11893	1.70816	1.27591	-1.57191	-2.98858	-5.48723	-3.55589	-2.46554	2.51943	0.216853	0.0938765
	ER/IR [°]	Calcaneus	3.25211	4.44341	0.13082	1.3698	2.78968	2.39716	1.67809	2.66609	2.54523	-3.17932	0.0120665	-1.20008	0.168798	2.49961	0.0330819	0.887284
		Talus	6.81648	7.69444	0.01051	-0.529849	10.0749	4.8133	4.78576	2.58481	2.44502	-7.04005	-3.38892	-3.50757	-1.78134	4.18759	0.0877489	0.39537
		Cuboid	1.37036	2.62317	2.94626	0.897561	-1.26731	1.31401	1.67466	0.369832	0.854979	0.598358	1.81047	-0.82981	0.560765	0.9513	0.154202	0.257885
		Navicular	4.03615	2.43201	2.24252	0.0299892	3.16251	2.38064	1.49159	2.22077	3.38458	-3.40073	-0.938172	-1.93294	-0.133298	2.84955	0.0233995	0.921728
		Tibia	6.46986	8.02266	0.58085	-0.589708	9.46224	4.78918	4.52106	3.34594	0.984772	-6.29266	-3.58271	-3.89648	-1.88823	3.93555	0.0769318	0.343756
		1MT	2.3349	3.09886	0.85488	4.91869	-3.8909	1.46328	3.33212	0.5324	3.85641	-2.22401	1.80229	-4.95601	-0.197786	3.45385	0.381717	0.90429
		2MT	-1.05128	0.997167	-0.087827	6.58923	-3.87701	0.514055	3.84822	-5.55744	1.82299	-4.70989	2.46007	-5.17289	-2.23143	4.00954	0.780044	0.281274
		3MT	1.51081	0.986973	-0.00958415	5.67776	-8.22755	-0.0123184	5.07902	-6.25814	1.80363	-6.36769	0.875095	-6.68386	-3.32619	4.27455	0.995933	0.156843
		4MT	-1.74394	3.30659	-0.136951	1.6477	-4.71006	-0.327333	3.09667	-3.92594	2.12033	-3.02086	1.44369	-2.50313	-1.17718	2.75932	0.824761	0.394129
		5MT	-0.205363	2.05908	0.0685944	-1.1319	-2.37821	-0.317559	1.63704	-3.27112	2.73276	-0.528592	4.73941	-0.536709	0.627149	3.13173	0.686832	0.677488
Anatomical	EV/INV [°]	Calcaneus	-5.5486	-1.86762	-2.19936	-1.00731	-3.85125	-2.89483	1.80685	-2.32246	2.74722	3.3485	5.80135	0.728712	2.06066	3.04584	0.0231161	0.204875
		Talus	-1.29893	-1.26389	-2.13769	-1.13921	-2.29214	-1.62637	0.543284	5.89356	1.29165	2.24122	0.743754	0.58914	2.15187	2.18936	0.00259082	0.0928826
		Cuboid	-7.46005	-2.61028	-4.10912	-1.69584	-11.0144	-5.37794	3.83839	-3.03826	8.48161	3.5293	5.23879	1.90395	3.22308	4.26478	0.0350855	0.166314
		Navicular	-7.95102	-6.01322	-2.34092	-1.03451	-11.0501	-5.67796	4.08769	-0.969609	2.42449	7.66019	2.45687	1.38806	2.592	3.15703	0.0360116	0.140269
		Tibia	-0.0554665	0.537062	0.523915	2.1253	1.03154	0.832471	0.818833	-2.92926	-1.61619	0.235297	0.0374889	-0.98935	-1.0524	1.29329	0.0854148	0.142948
		1MT	-10.8044	-6.34065	-3.60188	-7.34342	-7.61047	-7.14017	2.59075	2.14443	2.52672	5.89189	6.11699	7.27264	4.79053	2.30543	0.0035192	0.0096875
		2MT	-3.83397	-4.63659	-0.976599	-12.0956	-4.3418	-5.17692	4.13232	10.9564	2.73106	12.1075	2.44541	9.12085	7.47224	4.58504	0.048746	0.0218849
		3MT	-7.5859	-2.20673	-5.05744	-8.74278	-0.0956	-4.73769	3.61283	13.3894	2.94343	13.8109	5.08306	11.8703	9.41942	5.04468	0.0427168	0.0139726
		4MT	-5.82685	-2.90593	-6.64483	-4.52171	-0.180697	-4.016	2.56844	5.71846	4.04847	7.71755	2.95973	5.18641	5.12612	1.79754	0.0249794	0.00310257
		5MT	-10.9704	-5.21866	-4.8424	-0.895101	-2.6778	-4.92087	3.80557	5.46771	1.86135	3.48908	-1.44136	2.34855	2.34506	2.53134	0.0445008	0.107046
	PF/DSF [°]	Calcaneus	-0.425537	0.297973	0.398885	-0.684446	-0.461273	-0.17488	0.48921	-7.70787	-4.12215	0.559544	-0.139352	0.306527	-2.22066	3.61155	0.468871	0.241148
		Talus	-4.43269	-1.26439	-2.0946	-0.828663	-4.95858	-2.71578	1.87293	-7.85652	-3.32365	1.8868	1.30767	0.711162	-1.45491	4.122	0.0316041	0.474118
		Cuboid	1.32227	3.40179	2.23163	-0.4879	0.477608	1.38908	1.5099	-3.11771	1.14137	0.782108	1.00179	-0.0130839	-0.041105	1.77692	0.108805	0.961227
		Navicular	1.87439	2.4521	0.0414266	-4.56422	2.55741	0.47222	2.99104	2.12635	0.552407	-0.398126	-2.84674	-0.564154	-0.226052	1.81327	0.741887	0.794246
		Tibia	2.64611	0.644524	-0.541496	0.230207	-0.534345	0.489	1.30895	0.629253	0.50712	0.873031	-0.97266	-0.577761	0.0917966	0.81441	0.450511	0.813431
		1MT	-2.34134	-3.69875	-5.23198	-3.48949	-1.68445	-3.2892	1.36528	5.03359	1.5318	2.62142	0.979594	3.06837	2.64696	1.57305	0.00574135	0.0197302
		2MT	0.786219	-2.26822	-1.6785	-2.14998	2.17713	-0.62667	1.99869	2.51187	-2.85169	2.26985	-1.07333	1.24456	0.420252	2.31364	0.521884	0.705414
		3MT	0.216884	-2.46648	1.66681	-2.49599	5.55001	0.494247	3.34365	2.15396	-3.38724	0.231305	-3.02953	0.825324	-0.641236	2.44795	0.757589	0.589509
		4MT	3.29013	-3.02952	1.196	0.0406378	2.74261	0.847972	2.51802	2.94567	-3.49897	-1.47022	-4.82596	-2.12488	-1.79487	2.94867	0.493331	0.245113
		5MT	4.34079	0.482803	1.20487	4.38822	3.01432	2.6862	1.78826	1.38531	-3.79295	-3.50682	-7.27823	-3.73291	-3.38512	3.09093	0.0283347	0.0705294
	ER/IR [°]	Calcaneus	3.14035	4.85221	0.228999	1.12206	3.26107	2.52093	1.84229	0.559685	1.33491	-3.0986	0.407478	-1.23557	-0.406422	1.77224	0.037667	0.635118
		Talus	7.14771	7.65315	0.0530604	-0.559366	10.0533	4.86957	4.80837	3.42712	2.88444	-7.19043	-3.48003	-3.49329	-1.57044	4.57574	0.0862472	0.485613
		Cuboid	-3.51979	-0.291622	0.171811	0.935344	-6.8541	-1.91167	3.24363	1.83604	4.46457	1.88293	3.84702	-0.384533	2.32921	1.91509	0.25796	0.0530093
		Navicular	-1.82216	-3.12217	1.31626	2.10401	-1.77748	-0.660307	2.24761	1.00655	7.02601	1.33733	1.61563	-1.56791	1.88352	3.14232	0.54711	0.25121
		Tibia	6.28315	7.99562	0.531803	-0.968349	9.44874	4.65819	4.62097	3.83007	1.16678	-6.4577	-3.59292	-3.7659	-1.76393	4.16132	0.0872499	0.396882
		1MT	-1.25917	1.16836	-1.21632	2.07971	-7.60541	-1.36657	3.78351	1.09124	5.0349	0.238188	4.45235	-2.19073	1.72519	3.0141	0.464584	0.26978
		2MT	-2.58026	-2.17331	-1.24451	0.968735	-6.47461	-2.30079	2.70743	-0.767802	2.42115	1.09036	3.62115	-0.769691	1.11903	1.94193	0.130205	0.267039
		3MT	-1.15525	-1.21463	-1.4167	1.37486	-7.50319	-1.98298	3.29181	-1.04704	1.54353	-1.11153	1.26385	-1.62514	-0.195264	1.48004	0.249231	0.782665
		4MT	-1.55732	1.42372	-1.91895	0.690879	-4.17202	-1.10674	2.2301	-1.41665	1.75352	-1.53424	-0.331707	-2.32799	-0.771412	1.58033	0.329344	0.336392
		5MT	1.5661	2.20206	-0.328433	1.80631	-1.68922	0.711364	1.65799	-2.20459	0.614808	-1.99852	0.362364	-2.51722	-1.14863	1.50858	0.391691	0.163866

## Sheet: Fig7+Fig2(SI)
			MWS							LWS							p-value
			Specimen1	Specimen2	Specimen3	Specimen4	Specimen5	Mean	SD	Specimen1	Specimen2	Specimen3	Specimen4	Specimen5	Mean	SD	MWS	LWS
Zero-aligned	EV/INV [°]	TC	-3.54423	-2.29022	0.00207595	0.395223	-1.7318	-1.43379	1.63426	-6.3826	0.881552	2.08243	5.17276	0.640723	0.478974	4.23887	0.121308	0.812979
		TN	-5.1287	-6.27363	1.01922	0.130699	-7.72705	-3.59589	3.92979	-4.81357	4.1078	5.74143	1.78866	0.636242	1.49211	4.046	0.11018	0.455915
		CC	-2.70846	-0.428696	-1.42804	-0.358987	-8.51719	-2.68827	3.3947	-0.126862	6.57302	0.438461	0.46757	0.752674	1.62097	2.78659	0.151308	0.263224
		TT	-0.946701	0.571009	-2.69294	-3.55275	-1.66452	-1.65718	1.59183	8.42041	3.88543	0.215835	-0.0690723	0.524362	2.59539	3.62787	0.0804394	0.184916
	PF/DSF [°]	TC	4.99058	3.09621	2.37796	0.396075	6.09759	3.39168	2.23422	1.25888	-0.0561589	-2.66059	-1.16381	-0.897243	-0.703785	1.44478	0.0274163	0.337276
		TN	6.38978	4.15018	1.11818	-4.41622	9.23122	3.29463	5.23806	10.0461	0.907698	-2.28478	-4.79109	-0.376072	0.700363	5.64825	0.232325	0.795316
		CC	-0.210936	0.572843	-0.518871	-1.11851	1.80666	0.106237	1.12922	3.06458	4.97443	1.26976	-0.310211	0.802471	1.96021	2.07828	0.843661	0.102603
		TT	-6.5789	-1.63523	-1.43652	-0.890782	-3.90345	-2.88898	2.36215	-9.13968	-3.47603	1.71844	2.33171	1.33403	-1.44631	4.88178	0.0521854	0.543891
	ER/IR [°]	TC	-3.44639	-3.26424	0.212331	1.90862	-7.0993	-2.33779	3.5105	-0.0261923	0.100614	3.93716	3.43236	2.31143	1.95107	1.84407	0.211	0.077
		TN	-2.63435	-5.31545	2.27527	0.457314	-6.71916	-2.38728	3.78257	-1.26054	0.892883	3.74885	2.50169	1.57661	1.4919	1.87453	0.231	0.15
		CC	-1.92052	-1.79807	2.7952	-0.489932	-3.9839	-1.07944	2.501	-2.23912	-1.97792	3.70451	1.83002	0.358706	0.33524	2.52809	0.389	0.782
		TT	0.252012	-0.338107	-0.558985	0.094491	0.604061	0.0106943	0.464634	-1.29349	1.35268	-0.785196	0.164518	0.396152	-0.0330666	1.03657	0.961	0.947
Anatomical	EV/INV [°]	TC	-3.91812	-2.13041	-0.101304	0.360766	-2.61206	-1.68022	1.7845	-6.44678	0.87563	2.33002	5.40284	0.950474	0.622436	4.35642	0.103023	0.765349
		TN	-2.43756	-1.47386	-0.488209	0.498157	-5.93457	-1.96721	2.47336	-2.94014	2.70113	2.14991	1.08778	0.109346	0.621607	2.22631	0.14995	0.566254
		CC	-0.685895	0.651855	-2.80246	0.227888	-4.42437	-1.40659	2.14962	1.15139	5.89159	-2.19658	-0.597037	0.0818278	0.866239	3.06075	0.217257	0.561211
		TT	-1.21963	0.355756	-2.69434	-3.56652	-1.87093	-1.79913	1.49244	8.09598	2.97991	0.384431	-0.0329842	0.53619	2.39271	3.39985	0.0543435	0.190675
	PF/DSF [°]	TC	5.93173	4.23833	2.42478	-0.455369	8.53123	4.13414	3.41182	0.795942	-0.161307	-3.56283	-1.78746	-1.63047	-1.26922	1.66974	0.0535668	0.16441
		TN	3.5711	-0.00727679	2.19488	-3.81325	3.24579	1.03825	3.05191	7.77025	2.43997	0.764685	-2.71811	0.780352	1.80743	3.82681	0.489208	0.350482
		CC	-2.80792	-0.257799	-0.236804	-2.29736	-8.6225	-2.84448	3.43428	2.79471	8.60607	2.8871	1.16312	2.08697	3.50759	2.93268	0.137663	0.0555496
		TT	-6.50462	-1.71753	-1.40293	-0.830523	-3.81246	-2.85361	2.33116	-9.42208	-3.92904	1.58485	2.3404	1.32914	-1.61935	5.02139	0.0520552	0.510739
	ER/IR [°]	TC	-4.05143	-3.4662	-0.118885	2.14593	-7.65811	-2.62974	3.77878	0.153956	0.0532422	4.44636	3.76724	2.38983	2.16212	2.02028	0.194661	0.0749179
		TN	-6.2069	-8.95868	2.38298	1.24757	-10.1686	-4.34073	5.81398	-5.25994	3.84655	7.18312	4.03632	2.02797	2.3668	4.64908	0.170351	0.318522
		CC	-4.73607	-1.98097	1.33811	-1.78889	-13.7694	-4.18745	5.7721	-1.01135	5.39245	4.10183	2.67732	1.72244	2.57654	2.44277	0.180083	0.0777883
		TT	1.0645	-0.179525	-0.776152	-0.121835	0.570001	0.111397	0.715104	0.0686286	2.15125	-0.831978	0.0410271	0.401543	0.366093	1.09745	0.745153	0.497164

## Sheet: Fig9
		MWS							LS							LWS							p-value
		Specimen1	Specimen2	Specimen3	Specimen4	Specimen5	Mean	SD	Specimen1	Specimen2	Specimen3	Specimen4	Specimen5	Mean	SD	Specimen1	Specimen2	Specimen3	Specimen4	Specimen5	Mean	SD	LS-MWS	LS-LWS
LA length [mm]		3.92578	4.20001	3.21022	3.64962	5.12683	4.02249	0.717501	4.2073	4.63831	5.10916	6.03003	5.47646	5.09225	0.710023	8.5215	3.46091	5.35787	4.81157	5.15518	5.46141	1.86366	0.074	0.737
LA height [mm]		-3.70659	-5.75905	-6.22262	-3.70059	-2.53318	-4.38441	1.55103	-2.79617	-4.60047	-6.83206	-5.46265	-4.46416	-4.8311	1.47745	-4.23834	-1.9719	-5.76875	-4.20058	-4.76202	-4.18832	1.39123	0.528	0.409
TA height [mm]	1MT	-1.13911	-0.699521	-2.03982	-0.960575	-1.2376	-1.21533	0.504246	-1.53189	-1.26328	-1.68141	-2.17473	-1.24257	-1.57878	0.380943	-2.34998	-0.891488	-1.95029	-1.79639	-0.911332	-1.5799	0.651531	0.243	0.996
	2MT	-0.999757	-1.70562	-1.91516	-1.51411	-1.27306	-1.48154	0.358775	-1.97255	-2.06057	-2.9384	-3.00683	-1.77627	-2.35092	0.577287	-3.18559	-0.932614	-2.81564	-3.2095	-1.68072	-2.36481	1.01361	0.013	0.972
	3MT	0.0749423	-2.08458	-3.3567	-1.26016	-1.14328	-1.55396	1.26883	-2.13912	-2.48393	-2.92291	-1.88607	-1.28371	-2.14315	0.618243	-3.05878	-2.59813	-1.77133	-2.55313	-0.54576	-2.10543	0.986948	0.254	0.929
	4MT	-0.110566	-0.494109	-0.848046	0.236944	-0.986506	-0.440457	0.508644	-1.2645	-1.27825	-0.824623	-2.01491	-0.642991	-1.20505	0.530424	-2.57075	-1.94214	-1.19337	-1.0776	-0.581857	-1.47314	0.783234	0.171	0.514
	5MT	0.352966	0.260294	-0.289425	-0.402227	-0.903654	-0.196409	0.51517	-0.791289	0.765411	-0.708071	0.481122	0.0550112	-0.0395629	0.696426	-1.35974	-0.690691	-0.0362042	0.0531774	-0.968751	-0.600441	0.605373	0.72	0.192

## Sheet: Fig10
		MWS							LS							LWS							p-value
		Specimen1	Specimen2	Specimen3	Specimen4	Specimen5	Mean	SD	Specimen1	Specimen2	Specimen3	Specimen4	Specimen5	Mean	SD	Specimen1	Specimen2	Specimen3	Specimen4	Specimen5	Mean	SD	LS-MWS	LS-LWS
ANT/POST [mm]	Calcaneus	0.685791	1.39313	1.60077	2.32844	1.90833	1.58329	0.612957	1.68693	1.31965	1.74518	1.95428	3.35321	2.01185	0.783963	3.6843	2.65392	1.85712	2.15059	2.08434	2.48605	0.730314	0.278304	0.445954
	Talus	1.9783	3.73546	2.6375	3.45505	3.12175	2.98561	0.695889	3.41981	3.03102	4.13888	3.73537	5.27124	3.91926	0.858534	7.74285	5.06176	4.29059	4.06324	4.16791	5.06527	1.54749	0.140154	0.288841
	Cuboid	0.992211	2.78283	1.73379	2.27409	2.45156	2.0469	0.701314	1.89458	2.31179	2.07259	2.23523	3.45487	2.39381	0.614438	4.51269	3.16447	2.29306	2.29773	2.56864	2.96732	0.933938	0.281682	0.380227
	Navicular	1.94171	2.5141	2.24234	3.22305	2.0921	2.40266	0.504997	2.57317	2.48847	2.61144	2.54143	3.93261	2.82942	0.618345	6.86181	3.9535	3.41305	2.84004	3.65587	4.14485	1.57287	0.363927	0.174072
	Tibia	1.74574	3.29011	2.71695	2.41772	1.574	2.34891	0.705399	2.33496	3.08878	2.47497	1.99931	2.28123	2.43585	0.40389	6.13237	4.25386	3.3518	2.64888	2.94573	3.86653	1.40353	0.727724	0.0752928
	1MT	2.20157	3.52293	2.62546	3.98223	4.25398	3.31723	0.878251	3.22307	3.75687	4.00795	4.60534	5.59497	4.23764	0.907025	8.22295	4.36445	5.29099	4.73533	5.1908	5.5609	1.53374	0.0136904	0.240231
	2MT	2.06582	2.99085	2.54018	3.46536	3.29442	2.87132	0.57111	3.10418	2.37134	3.45539	3.4503	4.54323	3.38489	0.783756	6.76876	3.69963	3.34037	3.94359	3.57491	4.26545	1.41624	0.223045	0.327945
	3MT	2.05467	2.33865	3.19872	3.54723	1.73236	2.57433	0.769887	2.08112	2.47293	2.62863	3.21709	4.40065	2.96008	0.902916	6.61966	4.16442	2.91	3.19176	2.46686	3.87054	1.65814	0.545214	0.444926
	4MT	2.00694	2.69228	1.30122	2.95816	2.98849	2.38942	0.725353	2.00792	2.04584	1.97612	1.98046	3.70238	2.34254	0.760679	4.11277	2.93075	1.35459	1.66368	2.70955	2.55427	1.09854	0.897352	0.728425
	5MT	1.60888	1.86298	2.07211	2.4684	2.77676	2.15783	0.467751	1.9474	1.47959	1.64189	1.95026	3.88017	2.17986	0.971802	3.28147	2.03839	0.706383	1.7275	1.77782	1.90631	0.921521	0.946856	0.66919
MED/LAT [mm]	Calcaneus	-3.95948	0.943218	-0.867101	-3.42492	-1.63927	-1.78951	1.98271	0.334993	4.74164	2.20126	2.96245	2.78539	2.60515	1.58441	4.64681	5.2635	5.96011	4.71294	7.3179	5.58025	1.10539	0.00134949	0.0193214
	Talus	-1.18729	5.46643	2.49324	-1.21171	1.99014	1.51016	2.80774	3.01316	7.29228	3.16969	7.49137	6.03457	5.40021	2.18108	8.27129	6.61762	6.70143	8.42713	8.84979	7.77345	1.03909	0.0474967	0.0825549
	Cuboid	-2.56783	1.0732	-0.212994	-3.87657	0.342437	-1.04835	2.0881	1.7555	4.41239	2.2904	4.24413	4.76632	3.49375	1.36894	6.67045	5.88994	4.21333	5.11234	6.62281	5.70177	1.04701	0.00912904	0.0346955
	Navicular	-0.649287	4.83543	0.882042	-2.23039	2.29025	1.02561	2.7176	2.14977	6.49768	3.2409	7.29156	5.28199	4.89238	2.16415	7.7416	6.6802	4.83953	7.48521	8.28405	7.00612	1.34201	0.0540945	0.105502
	Tibia	0.101139	4.29676	1.83814	2.62215	2.14294	2.20023	1.50947	3.54388	6.7293	4.08171	6.06366	5.81205	5.24612	1.364	7.62747	9.17998	5.95049	7.30385	7.93356	7.59907	1.16372	0.000486463	0.00779731
	1MT	-1.03788	3.37327	-0.177858	-2.22322	1.3296	0.252783	2.17249	1.7254	4.43193	2.42316	4.35879	4.21526	3.43091	1.26516	3.72685	4.46848	2.75335	5.20887	5.57541	4.34659	1.13917	0.0253245	0.0605688
	2MT	-1.78261	1.68297	-1.05854	-3.2957	0.40314	-0.810148	1.92828	1.77798	2.37047	2.17659	3.35275	4.06727	2.74901	0.937573	3.02407	2.64967	2.27897	3.90616	5.02479	3.37674	1.10164	0.0197492	0.0411918
	3MT	-2.12051	1.45991	-0.342288	-3.57466	0.201641	-0.875182	1.98332	1.84579	2.59438	1.88774	1.99588	3.66303	2.39736	0.769069	2.36143	3.03874	2.83057	3.47402	4.63465	3.26788	0.862547	0.0124083	0.00945317
	4MT	-2.25396	0.652612	-1.44142	-3.75143	-0.534181	-1.46568	1.67343	0.820913	0.919198	0.53362	1.93524	3.27403	1.4966	1.12572	2.89545	2.26516	2.22349	3.25986	3.97745	2.92428	0.73283	0.0307287	0.00325563
	5MT	-2.88993	-0.756827	-2.19549	-4.24081	-1.44941	-2.30649	1.34447	0.593462	0.756366	0.188227	1.42249	2.4226	1.07663	0.874148	2.7764	2.3224	2.20374	3.01372	5.07	3.07725	1.16172	0.00866097	0.000572592
SUP/INF [mm]	Calcaneus	-5.37723	-3.95352	-5.19961	-4.64022	-4.46179	-4.72647	0.574957	-2.2995	-4.74949	-4.51291	-3.53592	-2.84041	-3.58765	1.05194	-5.28074	-4.99985	-6.04906	-4.27498	-4.64427	-5.04978	0.674381	0.145003	0.0358785
	Talus	-6.87995	-6.51715	-8.21204	-6.3176	-6.81769	-6.94888	0.742031	-4.54447	-7.43366	-8.35414	-7.55714	-5.69425	-6.71673	1.55447	-9.10166	-7.17317	-8.92278	-7.74991	-7.08801	-8.0071	0.954313	0.744604	0.208162
	Cuboid	-4.27539	-3.2194	-4.06246	-4.32846	-3.90048	-3.95724	0.446576	-3.32816	-4.78428	-4.37198	-3.95572	-3.43608	-3.97524	0.616792	-7.23036	-4.41773	-5.17948	-5.0771	-4.99548	-5.38003	1.07583	0.96901	0.115693
	Navicular	-6.58547	-8.07155	-8.7923	-6.75568	-6.82871	-7.40674	0.973938	-5.68779	-9.04302	-9.02012	-8.37802	-7.11812	-7.84941	1.43893	-10.5495	-9.69352	-9.85143	-9.29071	-8.24434	-9.5259	0.84845	0.351921	0.104156
	Tibia	-6.99274	-6.73952	-7.94389	-6.70404	-6.2048	-6.917	0.641155	-4.10653	-6.88983	-7.53847	-6.86066	-5.69585	-6.21827	1.35453	-8.67498	-5.94471	-8.18661	-7.95899	-6.64172	-7.4814	1.14198	0.283046	0.23442
	1MT	-3.84439	-5.58046	-3.20759	-2.98569	-3.74139	-3.8719	1.02025	-3.93123	-6.38212	-3.65571	-4.98867	-3.55865	-4.50328	1.19411	-8.21455	-9.17066	-4.51023	-5.80365	-4.29053	-6.39793	2.1992	0.172827	0.0560644
	2MT	-3.74072	-4.10759	-3.01729	-4.14454	-3.37588	-3.6772	0.483207	-3.80717	-5.44061	-4.29415	-4.49271	-3.57633	-4.3222	0.724962	-7.8833	-6.51385	-5.33347	-5.70367	-4.73915	-6.03469	1.21724	0.0776093	0.0443767
	3MT	-3.22037	-3.00439	-3.31481	-3.64862	-2.69683	-3.177	0.354843	-3.00874	-4.52043	-3.47334	-2.79405	-2.9177	-3.34285	0.706626	-6.41236	-6.52857	-4.50916	-4.3096	-3.83568	-5.11907	1.25833	0.691012	0.0168923
	4MT	-2.91707	-1.94354	-2.14153	-2.80237	-2.50052	-2.461	0.417108	-2.1694	-3.03226	-1.89556	-2.02465	-1.8772	-2.19981	0.479905	-4.62411	-4.42331	-4.10661	-2.61836	-3.32056	-3.81859	0.83458	0.497566	0.00804514
	5MT	-3.00835	-0.418478	-1.73463	-3.56177	-2.24757	-2.19416	1.21453	-1.82192	-1.1182	-1.01059	-0.143639	-1.06931	-1.03273	0.596329	-3.38386	-2.81839	-2.83299	-1.93623	-3.32942	-2.86018	0.581078	0.153927	9.90673e-05

## Sheet: Fig11+Fig3(SI)
			MWS							LS							LWS							p-value
			Specimen1	Specimen2	Specimen3	Specimen4	Specimen5	Mean	SD	Specimen1	Specimen2	Specimen3	Specimen4	Specimen5	Mean	SD	Specimen1	Specimen2	Specimen3	Specimen4	Specimen5	Mean	SD	LS-MWS	LS-LWS
Zero-aligned	EV/INV [°]	Calcaneus	2.09045	3.77598	3.74489	3.16885	1.4277	2.84157	1.04396	4.60336	3.60931	5.56296	5.95703	5.85264	5.11706	0.997828	4.77773	2.46316	5.45507	2.51342	4.12342	3.86656	1.34351	0.0379293	0.125639
		Talus	4.87321	0.885739	0.918383	1.71777	-2.32666	1.21369	2.56783	1.47106	-0.312543	-4.57578	0.394037	-0.59714	-0.724075	2.29619	-3.30757	3.45081	-1.54357	0.512182	-2.2649	-0.630609	2.67556	0.183838	0.955223
		Cuboid	4.18087	7.36261	7.80082	2.83847	4.39197	5.31495	2.1589	6.02793	7.97609	6.93911	4.24451	4.60283	5.9581	1.56626	3.90651	4.7751	8.66385	5.8016	4.91223	5.61186	1.83361	0.245919	0.744426
		Navicular	4.52347	13.1665	7.36012	4.34111	1.21955	6.12214	4.49773	2.5581	9.92024	10.828	7.42168	5.16486	7.17858	3.40214	6.12467	6.10154	5.40587	3.32294	6.29473	5.44995	1.23689	0.523996	0.374169
		Tibia	-0.307287	-1.26186	-0.336508	0.0724551	-0.763595	-0.519359	0.509806	-3.47945	-2.28033	2.18762	0.784647	-0.272402	-0.611983	2.28634	0.376917	-5.29015	2.79418	-0.462831	-0.785033	-0.673385	2.93677	0.927274	0.959711
		1MT	1.19714	3.07653	3.63168	4.04214	4.85389	3.36028	1.37196	2.98982	3.46901	1.66558	3.61657	1.60872	2.66994	0.971065	2.30702	2.19624	2.93506	3.14799	3.49153	2.81557	0.553148	0.477604	0.822042
		2MT	-1.52085	4.904	3.01821	3.47563	0.991405	2.17368	2.49551	1.43487	2.58977	1.81881	1.8289	3.41114	2.2167	0.788328	1.11814	2.25239	3.05667	1.40342	2.31225	2.02858	0.775767	0.970612	0.650342
		3MT	4.02517	3.8253	1.96856	4.10937	4.76111	3.7379	1.04948	1.84572	2.54384	0.173274	4.6951	1.63801	2.17919	1.65004	6.42333	3.54941	1.95965	5.60933	5.69084	4.64651	1.84374	0.0643517	0.0332794
		4MT	0.816034	6.15097	2.49953	3.54864	3.6126	3.32556	1.94262	1.75447	3.6885	2.0785	1.95452	4.28014	2.75122	1.15075	1.98241	2.99819	5.18045	1.72436	3.68778	3.11464	1.39861	0.42706	0.632627
		5MT	4.32123	2.46202	2.90724	1.94478	1.43251	2.61356	1.10312	1.91523	3.56867	5.26444	0.870116	3.95364	3.11442	1.73264	6.31924	4.36354	5.78603	0.695129	5.21692	4.47617	2.23441	0.632916	0.162061
	PF/DSF [°]	Calcaneus	0.694238	1.24659	1.14791	1.59979	1.36448	1.2106	0.334293	2.9062	2.68073	3.05612	2.46908	2.51164	2.72475	0.252712	6.25313	3.6041	2.9863	2.39467	2.25022	3.49768	1.63081	0.00347544	0.316813
		Talus	2.86113	5.56303	5.48589	2.10636	4.30409	4.0641	1.54966	6.92288	4.71128	9.16481	8.40041	6.06553	7.05298	1.78542	12.0481	5.37884	6.35672	8.01782	7.21115	7.80253	2.56835	0.0674577	0.592199
		Cuboid	-4.51416	-1.25296	1.60835	-0.00857552	-0.790371	-0.991544	2.24963	3.46525	1.21682	1.63094	-0.293093	1.76178	1.55634	1.34419	-1.31038	-1.45712	2.1428	0.0403242	1.43158	0.169442	1.60775	0.160626	0.245647
		Navicular	-3.46905	-1.87312	0.0729168	0.879213	-0.309996	-0.940006	1.73199	0.393902	1.64491	1.41522	-3.22491	-0.46092	-0.0463611	1.96631	2.08647	2.39621	-0.306606	-0.918849	-1.55106	0.341234	1.79284	0.570705	0.64507
		Tibia	-0.439113	-0.0136309	-0.948407	-3.00111	-2.42251	-1.36495	1.28959	-1.48956	0.300215	-1.39328	-1.12536	-3.78469	-1.49854	1.46735	-4.08384	-1.4492	-1.2999	-0.352621	-1.61674	-1.76046	1.38832	0.828608	0.775606
		1MT	-3.50162	-2.07774	-5.09722	-4.3773	-3.85729	-3.78224	1.12617	-3.44807	-2.98277	-4.17999	-4.75146	-2.84542	-3.64154	0.81041	-3.47421	-0.659667	-4.78271	-3.994	-3.2543	-3.23298	1.55414	0.722622	0.485561
		2MT	-2.34877	-2.34351	-3.65772	-1.99192	-2.32512	-2.53341	0.646303	-1.90863	-2.72014	-2.83296	-3.66819	-2.1244	-2.65086	0.689382	-1.02232	-0.976193	-2.95248	-3.77734	-1.97391	-2.14045	1.22191	0.800826	0.227819
		3MT	-1.35868	-2.24353	-5.32836	-2.61771	-1.9485	-2.69936	1.54007	-3.24257	-2.52965	-3.49206	-2.94789	-1.22016	-2.68647	0.894597	-1.32321	-1.02208	-2.01483	-3.51124	-0.577653	-1.6898	1.14459	0.984363	0.0870346
		4MT	-1.78708	1.0274	-2.56562	-0.606416	-1.5629	-1.09892	1.37876	-1.93986	-1.5596	-1.36709	-3.34124	-1.49313	-1.94018	0.811804	-3.2483	-1.44876	-1.84458	-2.63829	-1.23965	-2.08391	0.842112	0.340259	0.69992
		5MT	0.124771	0.185782	-1.74298	-0.484612	-1.84388	-0.752183	0.986648	-0.7765	0.831046	-1.58915	-0.771895	-0.359232	-0.533147	0.88355	-0.169434	0.498747	-0.782919	-0.959999	-1.48857	-0.580434	0.765397	0.618297	0.898612
	ER/IR [°]	Calcaneus	-3.78673	-4.08322	-0.682288	-0.762009	-3.8823	-2.63931	1.75361	-2.14683	-1.77859	-1.05539	-1.33206	-2.10892	-1.68436	0.480291	-2.89267	-1.98587	0.0701208	-0.214361	-0.949567	-1.19447	1.23794	0.183022	0.291692
		Talus	-4.44732	-8.76844	-0.974558	-0.64706	-6.52921	-4.27332	3.51273	-4.58898	-3.67092	-5.65434	-6.82784	-4.69021	-5.08646	1.20033	-6.54696	-4.57319	-0.103798	-3.67724	-3.07972	-3.59618	2.35222	0.715241	0.334022
		Cuboid	0.351111	1.64665	0.215717	1.71122	1.03168	0.991277	0.700138	1.96312	2.85695	3.49178	1.36804	-1.89639	1.5567	2.09522	1.11833	4.06219	2.20037	0.148271	1.64887	1.83561	1.45664	0.617557	0.780437
		Navicular	0.307001	0.484995	0.638167	0.442787	0.836852	0.54196	0.202795	2.3172	0.827687	2.1444	1.11955	1.73587	1.62894	0.642715	3.09567	0.386477	1.15897	0.973964	1.07694	1.3384	1.02805	0.022008	0.388256
		Tibia	-1.99575	-6.86168	-1.44186	0.369955	-7.1695	-3.41976	3.39887	-3.4278	-3.85699	-2.62923	-5.47828	-6.50907	-4.38027	1.57992	-4.43785	-6.00539	-1.74313	-3.47393	-2.88573	-3.70921	1.61263	0.54602	0.551117
		1MT	-1.71332	-2.82162	-1.16853	-2.79754	-2.37787	-2.17578	0.719886	-0.347194	-0.759872	0.272479	2.30913	0.310046	0.356918	1.17935	2.52875	0.827599	1.27193	1.74319	1.66806	1.60791	0.630801	0.0210255	0.0867102
		2MT	0.169426	2.59797	-0.442603	-1.11716	1.44457	0.53044	1.49182	0.347342	2.5638	0.510645	2.60506	0.559933	1.31736	1.15944	4.72567	3.34676	1.72774	3.94013	3.23475	3.39501	1.10404	0.375595	0.0340176
		3MT	-2.97606	3.52705	2.30732	-0.499831	1.95498	0.862691	2.5967	2.89476	3.66205	4.15861	0.648271	1.14071	2.50088	1.54384	3.33741	3.57475	3.59729	1.86743	1.74656	2.82469	0.935562	0.227595	0.346766
		4MT	0.827803	0.933155	-0.376318	0.201878	0.28443	0.37419	0.528965	1.02246	1.89273	2.04191	2.72204	0.603182	1.65646	0.844276	5.88784	5.28237	1.71065	2.07332	2.04153	3.39914	2.01197	0.0629833	0.1763
		5MT	-0.514527	1.06094	0.347315	1.76457	1.36965	0.80559	0.902183	1.5133	2.03763	1.21261	2.01263	1.14776	1.58479	0.425068	5.55194	2.69874	2.35954	2.34897	3.4629	3.28442	1.34601	0.109705	0.0653035
Anatomical	EV/INV [°]	Calcaneus	2.31043	3.683	3.77916	3.21629	1.11448	2.82067	1.11694	5.03692	3.78059	5.6455	6.02942	5.66903	5.23229	0.886355	5.65854	2.72703	5.53791	2.51742	4.04635	4.09745	1.49073	0.02917	0.184406
		Talus	4.81189	3.06144	0.893201	1.37837	-1.78653	1.67167	2.47203	1.2048	0.890962	-4.14404	-0.437399	-0.302942	-0.557724	2.12992	-3.76495	4.80821	-1.66246	-0.517338	-2.15765	-0.658836	3.27148	0.110172	0.951885
		Cuboid	1.45053	5.19583	7.18897	2.13155	3.50352	3.89408	2.3335	5.66405	6.15913	5.19896	3.47765	5.2549	5.15094	1.01153	2.20204	1.92985	7.3734	5.37849	4.32938	4.24263	2.27004	0.273294	0.529753
		Navicular	2.9875	9.66117	5.70266	3.86329	0.910329	4.62499	3.30094	0.814806	7.78925	7.85371	6.40677	4.36705	5.44632	2.95055	3.5041	5.22779	3.75323	2.70468	5.64526	4.16701	1.23081	0.525074	0.404552
		Tibia	-0.660699	-2.12805	-0.594646	0.115773	-1.97722	-1.04897	0.966935	-4.05731	-2.6893	1.69238	-0.14701	-1.42357	-1.32496	2.22648	-0.485297	-6.1765	2.43358	-1.03527	-1.28355	-1.30941	3.10055	0.78006	0.989824
		1MT	2.61741	4.28333	4.94479	5.1167	5.79277	4.551	1.20701	3.70528	4.16924	2.45561	2.90357	1.63415	2.97357	1.00402	2.06655	1.86455	3.41963	2.61293	2.79281	2.55129	0.616996	0.163624	0.572452
		2MT	-1.40646	3.48517	3.15439	3.52443	0.015847	1.75467	2.29685	1.26395	1.42925	1.6384	0.372224	2.58566	1.4579	0.793969	-0.605057	0.684367	2.31017	-0.570133	0.432515	0.450372	1.19051	0.819735	0.11277
		3MT	4.66753	2.28501	0.696824	3.59927	3.24899	2.89953	1.49726	0.516172	1.02096	-1.53558	3.64107	0.854584	0.899442	1.84456	4.93836	2.06126	0.42269	3.91922	4.37839	3.14398	1.86563	0.0443556	0.0430311
		4MT	0.271374	5.79165	2.25172	3.14785	3.03664	2.89984	1.98568	1.1003	2.96023	1.29667	0.330832	3.59935	1.85748	1.36644	0.12364	1.51109	4.3097	0.46143	2.72422	1.82602	1.72009	0.256729	0.970641
		5MT	4.12336	2.21554	2.27173	1.36657	0.489809	2.0934	1.34789	1.31638	3.26959	4.38532	0.231414	3.33814	2.50817	1.68792	5.1752	3.84439	4.89042	-0.0474429	3.67247	3.50701	2.08998	0.712677	0.243399
	PF/DSF [°]	Calcaneus	1.40036	1.91531	1.16445	1.69722	2.58612	1.75269	0.54642	2.72642	2.72028	3.09679	2.71027	3.19079	2.88891	0.235102	6.17777	3.77693	2.77588	2.21557	2.52511	3.49426	1.61024	0.00806915	0.477956
		Talus	2.75902	4.93817	5.32658	2.31171	3.95331	3.85776	1.31637	6.57874	4.53352	8.17484	7.61277	5.85286	6.55055	1.44245	11.295	4.76875	6.23551	7.5825	7.01528	7.3794	2.43051	0.0481452	0.491185
		Cuboid	-3.37161	-0.843673	0.434971	1.03882	0.498569	-0.448584	1.77414	3.3141	1.66148	2.43139	0.642762	0.137311	1.63741	1.29247	-0.525207	0.463672	1.89398	0.21011	2.43804	0.896118	1.22994	0.182255	0.491385
		Navicular	-2.04497	0.814631	1.54882	1.786	0.417788	0.504455	1.52777	1.76973	3.09562	3.95105	-0.597894	1.53089	1.94988	1.73325	4.13365	2.91316	1.07955	0.3085	0.577848	1.80254	1.65244	0.240235	0.875159
		Tibia	-0.667942	-0.150221	-0.994693	-2.97794	-2.60706	-1.47957	1.24271	-1.77173	0.440463	-1.60938	-1.37827	-3.97021	-1.65782	1.56871	-4.59736	-0.96424	-1.51343	-0.510547	-1.69007	-1.85513	1.60199	0.764938	0.834807
		1MT	-3.0465	-1.13599	-3.9657	-3.83765	-3.10234	-3.01764	1.13135	-2.35178	-1.79902	-3.72709	-4.8055	-2.56406	-3.04949	1.20715	-2.49063	0.0482112	-4.18425	-4.00723	-2.63745	-2.65427	1.69572	0.928111	0.398412
		2MT	-2.14007	-3.46474	-3.53763	-2.16687	-2.82087	-2.82604	0.674424	-2.04281	-3.64537	-2.98694	-4.55939	-2.94282	-3.23547	0.934164	-2.51891	-2.24584	-3.63177	-4.98332	-3.36649	-3.34926	1.07904	0.468831	0.77978
		3MT	-0.757636	-4.38354	-5.90378	-3.10391	-3.97921	-3.62562	1.89651	-4.55536	-4.44147	-5.20361	-4.22939	-2.03483	-4.09293	1.20658	-4.10889	-3.27661	-4.32342	-5.70388	-2.94729	-4.07202	1.07532	0.65559	0.969643
		4MT	-2.10088	-0.558816	-2.69135	-1.75886	-2.5269	-1.92736	0.847725	-2.59167	-2.92988	-2.42959	-4.72168	-2.80048	-3.09466	0.929543	-6.34433	-4.29009	-3.34052	-3.74683	-3.03934	-4.15222	1.31207	0.138158	0.246797
		5MT	-1.05219	-1.30466	-2.47911	-2.09666	-2.67411	-1.92135	0.714884	-2.18019	-1.84366	-3.5495	-2.07094	-2.33557	-2.39597	0.669242	-5.97211	-2.76303	-3.64583	-2.34599	-4.99254	-3.9439	1.52068	0.178618	0.0982196
	ER/IR [°]	Calcaneus	-3.43436	-3.88707	-0.432738	0.20948	-3.31787	-2.17251	1.90686	-1.27861	-1.32167	-0.371172	0.281569	-1.64695	-0.867367	0.798362	-1.00272	-1.18045	0.686046	0.984903	-0.527595	-0.207965	0.987639	0.0677743	0.029285
		Talus	-4.57903	-8.56503	-1.63376	-0.749272	-6.88856	-4.48313	3.33608	-5.15007	-3.75028	-7.28587	-7.74892	-4.9654	-5.78011	1.68259	-7.64013	-3.97327	-1.16191	-4.57088	-3.57998	-4.18523	2.32577	0.592532	0.33815
		Cuboid	4.91978	5.53521	3.43035	2.33537	2.93413	3.83097	1.35015	3.07027	5.75592	5.53212	2.75773	-0.713681	3.28047	2.62052	3.62369	6.16998	5.20808	2.18078	2.09694	3.85589	1.81227	0.610036	0.390641
		Navicular	4.37061	9.20642	4.51376	1.35453	1.13734	4.11654	3.26472	2.88172	5.81593	7.06477	5.04692	2.98512	4.75889	1.81573	4.75411	2.82182	3.96584	2.34755	3.3716	3.45218	0.946429	0.653585	0.270995
		Tibia	-1.83799	-6.64019	-1.32025	0.515388	-6.83873	-3.22435	3.32659	-2.54265	-3.57327	-2.86034	-5.46522	-6.20361	-4.12902	1.62206	-3.8566	-5.22789	-2.08485	-3.32473	-2.64907	-3.42863	1.20879	0.576324	0.520594
		1MT	-0.684267	-1.3807	-0.0709147	-1.42839	0.235602	-0.665734	0.751563	1.20144	0.803524	0.58345	3.0676	1.21324	1.37385	0.984166	3.6522	1.57739	1.93272	2.43971	3.27386	2.57518	0.876761	0.0391818	0.0904895
		2MT	-1.10977	3.45478	-0.476416	-0.285999	0.758591	0.468237	1.79966	0.239723	2.33448	0.146743	1.70653	1.02552	1.0906	0.941503	4.25743	3.428	1.59888	2.66426	2.89306	2.96832	0.980638	0.303598	0.028135
		3MT	-2.09483	2.77701	-1.66982	-1.245	1.94339	-0.0578504	2.24714	1.23753	2.3941	0.42773	-0.564378	0.786191	0.856235	1.08594	3.48538	3.35681	1.47266	0.0600773	2.72156	2.2193	1.44645	0.324678	0.011671
		4MT	-0.285114	2.3814	-0.83955	0.0487095	-0.0320058	0.254688	1.23858	-0.167405	1.49559	1.66843	0.530974	0.349364	0.775392	0.782036	3.08183	4.26884	1.80764	0.364874	1.60529	2.22569	1.49413	0.399526	0.101289
		5MT	-0.960445	0.751436	-0.629881	0.922024	-0.0049798	0.0156308	0.826558	0.313879	1.7876	0.145102	1.03737	0.648755	0.786541	0.655529	2.64873	1.92378	1.47712	1.2026	1.71274	1.79299	0.548674	0.0170194	0.0694516

## Sheet: Fig12+Fig4(SI)
			MWS							LS							LWS							p-value
			Specimen1	Specimen2	Specimen3	Specimen4	Specimen5	Mean	SD	Specimen1	Specimen2	Specimen3	Specimen4	Specimen5	Mean	SD	Specimen1	Specimen2	Specimen3	Specimen4	Specimen5	Mean	SD	LS-MWS	LS-LWS
Zero-aligned	EV/INV [°]	TC	-2.93048	3.16731	2.85541	1.39582	3.5573	1.60907	2.66599	3.44644	4.04364	10.6706	6.22931	6.71775	6.22155	2.84978	8.62339	-0.848479	6.77995	2.26056	6.57899	4.67888	3.87247	0.0191249	0.455165
		TN	-0.47588	12.6719	6.50197	2.68732	3.01584	4.88022	5.0078	1.61392	10.4076	16.0613	8.35903	6.27205	8.54277	5.31987	9.45601	2.74366	6.95603	3.71521	9.04119	6.38242	3.04958	0.134552	0.540568
		CC	2.32293	3.69123	3.96517	-0.290305	2.95752	2.52931	1.70205	1.40295	4.41096	1.40369	-1.64113	-1.22095	0.871105	2.4385	-0.674383	2.26035	3.05366	3.29547	0.77903	1.74283	1.67097	0.113346	0.552509
		TT	5.27956	1.6847	1.19435	1.6717	-1.92869	1.58032	2.55762	4.40148	1.66002	-7.20275	-1.28337	-1.43786	-0.772493	4.32259	-4.15993	8.14829	-4.49778	0.298256	-2.05254	-0.452741	5.17703	0.220371	0.904431
	PF/DSF [°]	TC	-2.7756	-4.41701	-4.27397	-0.380931	-2.89673	-2.94885	1.62314	-3.74629	-1.77575	-5.14343	-5.22448	-3.01718	-3.78142	1.46163	-5.59038	-1.7677	-2.9945	-4.98583	-4.43675	-3.95503	1.55531	0.525185	0.817605
		TN	-6.96246	-7.66674	-4.98163	-1.15038	-5.28443	-5.20913	2.53204	-6.41571	-2.40143	-6.31484	-10.7088	-6.04143	-6.37644	2.94481	-9.57471	-2.3004	-6.33316	-8.46418	-8.13353	-6.9612	2.854	0.651763	0.567836
		CC	-5.37195	-2.48982	0.863673	-1.63914	-2.83979	-2.29541	2.24776	0.609123	-1.31747	-1.38954	-2.79468	-0.793092	-1.13713	1.22591	-7.75227	-4.9412	-0.295818	-2.14468	-0.760748	-3.17894	3.13252	0.464108	0.316793
		TT	3.46583	5.87499	6.38997	5.12282	6.27648	5.42602	1.20295	8.71709	4.53518	10.2819	9.44727	9.75084	8.54646	2.31264	16.5812	8.2997	7.57288	8.40568	8.74318	9.92053	3.74781	0.0537846	0.5198
	ER/IR [°]	TC	0.416593	4.658	0.324599	-0.100624	2.72575	1.60486	2.03333	2.5424	1.88809	4.17117	5.54055	2.56742	3.34193	1.48949	2.68197	2.75023	0.154863	3.7598	1.94417	2.25821	1.34156	0.305347	0.273181
		TN	5.11255	9.55678	1.70887	1.25894	7.60999	5.04942	3.61952	7.0455	4.53775	7.33404	7.95907	6.35547	6.64637	1.31208	9.49046	5.2939	1.04953	4.66541	3.79874	4.85961	3.05423	0.50283	0.310641
		CC	4.54304	5.8727	0.852567	2.62404	5.09988	3.79845	2.03765	4.06561	4.73267	4.68535	2.98578	0.289309	3.35174	1.85118	4.38754	5.88861	2.09556	0.483053	2.6181	3.09457	2.09305	0.763584	0.807392
		TT	-2.51374	-1.77413	0.237047	-1.15231	0.557592	-0.929106	1.30816	-0.677706	0.351664	-3.45295	-1.55382	1.77113	-0.712337	1.96977	-0.382028	2.25164	1.19216	-0.189079	-0.0369131	0.567156	1.12537	0.849367	0.291561
Anatomical	EV/INV [°]	TC	-2.75612	2.9586	3.06147	1.43867	3.86422	1.71337	2.64792	3.79085	3.95848	11.0536	7.33392	7.09742	6.64685	2.9782	9.08313	-0.828477	6.94804	3.4076	6.9625	5.11456	3.89742	0.0168615	0.463087
		TN	-3.49007	3.20556	3.79004	1.95569	1.08491	1.30923	2.88323	-3.34416	4.5817	7.32937	4.82386	3.74791	3.42774	4.0145	1.06697	-1.72564	4.32956	2.11644	7.20021	2.59751	3.37078	0.0248532	0.706195
		CC	-1.00041	-0.360186	2.32273	-1.34333	-0.132922	-0.102825	1.44005	-1.92002	0.725546	-1.78214	-2.38347	-0.87137	-1.24629	1.23115	-2.86582	-1.42259	0.910143	2.75815	-1.10749	-0.345523	2.1967	0.242993	0.534365
		TT	5.45174	2.89235	1.50712	1.8555	-1.71903	1.99754	2.58871	4.90284	2.27362	-6.25164	-0.949222	-1.18252	-0.241384	4.1922	-3.39916	8.83978	-4.15951	0.521754	-1.64971	0.0306308	5.24372	0.205571	0.916379
	PF/DSF [°]	TC	-3.20861	-6.02717	-4.35524	-0.049999	-3.6624	-3.46069	2.18656	-4.29806	-2.6516	-5.60642	-6.65614	-3.39006	-4.52046	1.62483	-5.82307	-2.46014	-2.66045	-6.2913	-4.59437	-4.36587	1.76233	0.547822	0.854531
		TN	-4.66746	0.0351219	-2.29695	0.456036	0.156056	-1.26344	2.19735	-3.27874	2.58268	1.51413	-3.45511	-0.175751	-0.562556	2.74314	-3.21979	0.592155	-3.26795	-4.55342	-2.6975	-2.6293	1.92622	0.628494	0.0626833
		CC	-3.34742	0.863779	3.08643	-0.839608	2.77379	0.507394	2.67343	3.29087	2.05065	0.66249	-3.42891	-2.1039	0.0942411	2.81128	-8.24519	-2.85988	1.72136	0.340032	1.46774	-1.51519	4.18079	0.847358	0.612654
		TT	3.04316	5.44886	6.34287	4.95703	6.37983	5.23435	1.36612	8.33937	4.2423	10.0719	9.25803	9.8709	8.3565	2.39664	16.4267	7.18748	7.91364	8.34201	8.81331	9.73663	3.78735	0.0501903	0.504956
	ER/IR [°]	TC	0.802506	4.93444	0.871194	-0.149718	2.72178	1.83604	2.02033	2.83527	1.77503	4.67792	6.35297	1.92898	3.51404	1.96287	2.90797	3.02441	0.28394	4.35409	1.25058	2.3642	1.60147	0.378154	0.300358
		TN	4.62547	17.3349	6.43862	2.66178	9.2883	8.06982	5.72491	7.49023	11.8867	18.1476	13.702	10.2108	12.2875	3.99464	15.072	6.62631	6.71669	7.72973	8.9583	9.0206	3.51177	0.261786	0.359609
		CC	4.43428	7.95588	4.26146	2.049	8.21087	5.3823	2.64055	5.59454	7.7807	5.15731	0.29154	-1.50893	3.46303	3.89984	0.24381	6.05514	4.37403	3.13919	3.71003	3.50444	2.12542	0.395103	0.983104
		TT	-2.8267	-1.5749	0.107692	-1.28034	0.126936	-1.08946	1.24528	-1.62855	0.560454	-4.52384	-2.10578	1.30445	-1.27865	2.3126	-2.54769	3.39086	0.446768	-0.574423	-0.517848	0.0395336	2.16671	0.883432	0.346202
